# Supplementary material for: Re-Emergence of Salmonellosis in Hog Farms: Outbreak and Bacteriological Characterization
Source: Microorganisms. 2021 Apr 27;9(5):947. doi: 10.3390/microorganisms9050947 (PMC8146755; doi:10.3390/microorganisms9050947)
Supplement: Supplementary file 1 [file microorganisms-09-00947-s001.zip]

Archive with 3 entries (3 files):
- Figure S2.pdf
- Table S1.xlsx
- Figure S1.pdf
