# Supplementary material for: Re-Emergence of Salmonellosis in Hog Farms: Outbreak and Bacteriological Characterization
Source: Microorganisms. 2021 Apr 27;9(5):947. doi: 10.3390/microorganisms9050947 (PMC8146755; doi:10.3390/microorganisms9050947)
Supplement: Supplementary file 1 [file microorganisms-09-00947-s001.zip › Table S1.xlsx]

## Sheet: Suplementary data
BRMSA (CMISEA)	Year	State	Municipality	Farming phase	Site of isolation	Classification based on isolation	Serovar	Pulsotype	Antimicrobial resistance phenotypic profile	Multidrug resistant (MDR)	PCR (Gene mcr-1.1)	Colistin MIC
1551	2016	PR	Toledo	Nursery	Lungs	Septicemic	Choleraesuis	C2	DOX, FFC, GEN, TET	yes	negative	2
1541	2011	No information	No information	No information	Lungs	Septicemic	Choleraesuis	C3	ENR, NEO	no	negative	1
1542	2011	MG	Patos de Minas	Nursery	Lymph node	Nodal	Choleraesuis	C2	DOX, ENR, FFC, GEN, MAR, STR, TET	yes	negative	2
1543	2011	MG	Patos de Minas	Nursery	Lungs	Septicemic	Choleraesuis	C2	DOX, FFC, GEN, STR, TET	yes	negative	2
1544	2011	MG	Pará de Minas	Nursery	Lungs	Septicemic	Choleraesuis	C2	DOX, FFC, GEN, STR, TET	yes	negative	2
1545	2011	No information	No information	No information	Lungs	Septicemic	Choleraesuis	C3	COL, DOX, ENR, FFC, GEN, STR, TET	yes	negative	8
1546	2011	No information	No information	No information	Lungs	Septicemic	Choleraesuis	C1	DOX, ENR, FFC, GEN, STR, TET	yes	negative	2
1548	2016	PR	No information	Nursery	Liver	Hepato-biliar invasive	Choleraesuis	C2	DOX, FFC, GEN, STR, TET	yes	negative	2
1549	2016	PR	Toledo	Nursery	Lungs	Septicemic	Choleraesuis	C2	DOX, FFC, GEN, STR, TET	yes	negative	2
1550	2016	PR	Toledo	Nursery	Lungs	Septicemic	Choleraesuis	C2	COL, DOX, FFC, GEN, STR, TET	yes	negative	4
1547	2011	SP	Campinas	No information	Lungs	Septicemic	Choleraesuis	C2	DOX, ENR, FFC, GEN, STR, TET	yes	negative	2
1552	2011	SP	Campinas	No information	Lymph node	Nodal	Choleraesuis	C2	COL, DOX, FFC, GEN, STR, TET	yes	negative	8
1553	2011	SP	Campinas	No information	Lungs	Septicemic	Choleraesuis	C2	DOX, FFC, GEN, STR, TET	yes	negative	2
1554	2011	MG	Pará de Minas	Nursery	Lungs	Septicemic	Choleraesuis	C2	DOX, FFC, GEN, STR, TET	yes	negative	2
1555	2011	SP	Campinas	Nursery	Lungs	Septicemic	Choleraesuis	C2	DOX, FFC, GEN, STR, TET	yes	negative	2
1556	2011	SP	Campinas	Nursery	Lungs	Septicemic	Choleraesuis	C2	DOX, FFC, GEN, STR, TET	yes	negative	2
1557	2011	SP	Campinas	Nursery	Lungs	Septicemic	Choleraesuis	C2	COL, DOX, FFC, GEN, STR, TET	yes	negative	4
1558	2016	MG	Patos de Minas	Growing/Finishing	Lymph node	Nodal	Choleraesuis	C2	DOX, FFC, GEN, STR, TET	yes	negative	2
1559	2016	MG	Patos de Minas	Growing/Finishing	Lymph node	Nodal	Choleraesuis	C2	FFC, GEN, STR, TET	yes	negative	2
1560	2016	MG	Patos de Minas	Growing/Finishing	Lungs	Septicemic	Choleraesuis	C2	DOX, FFC, GEN, STR, TET	yes	negative	2
1561	2016	MG	Patos de Minas	Growing/Finishing	Lungs	Septicemic	Choleraesuis	C2	COL, DOX, FFC, GEN, LSC, STR, TET	yes	negative	4
1563	2015	MT	Campo Verde	Nursery	Lungs and heart	Septicemic	Typhimurium monophasic variant (4,[5],12:i:-)	SM-4	COL, DOX, FFC, GEN, STR, TET	yes	negative	4
1564	2015	MG	Lima Duarte	No information	Intestine	Enteric	Panama	P1	COL, DOX, ENR, LSC, STR, SXT, TET	yes	negative	4
1565	2015	SC	Videira	Nursery	Lungs and intestine	Septicemic	Choleraesuis	C2	COL, DOX, ENR, FOS, GEN, MAR, STR, TET	yes	negative	4
1566	2015	MG	Ponte Nova	No information	Brain, heart, spleen and gallbladder	Septicemic	Choleraesuis	C2	DOX, FFC, GEN, MAR, NEO, STR, TET	yes	negative	2
1567	2015	MG	Ponte Nova	Nursery	Heart, bronchus and gallbladder	Septicemic	Choleraesuis	C2	DOX, FFC, GEN, STR, TET	yes	negative	2
1568	2015	MG	Ponte Nova	No information	Spleen and gallbladder	Septicemic	Choleraesuis	C2	DOX, ENR, FFC, GEN, NEO, STR, TET	yes	negative	2
1569	2015	MG	Formiga	Growing/Finishing	Intestine	Enteric	Typhimurium monophasic variant (4,[5],12:i:-)		COL, DOX, FFC, SXT, TET	yes	negative	4
1570	2015	MG	Urucânia	Growing/Finishing	Lungs and heart	Septicemic	Choleraesuis	C2	DOX, ENR, FFC, GEN, STR, TET	yes	negative	1
1571	2015	MT	Nova Mutum	Nursery	Rectum	Enteric	Typhimurium monophasic variant (4,[5],12:i:-)	SM-5	CEF, CIP, COL, DOX, ENR, FFC, FOS, GEN, MAR, NOR, STR, SXT, TET	yes	negative	4
1572	2015	MG	Urucânia	Nursery	Intestine	Enteric	Typhimurium monophasic variant (4,[5],12:i:-)	SM-5	CEF, CIP, DOX, ENR, FFC, GEN, MAR, NOR, STR, SXT, TET	yes	negative	2
1573	2015	MG	Oliveira	Nursery	Liver and gallbladder	Hepato-biliar invasive	Typhimurium monophasic variant (4,[5],12:i:-)	SM-5	COL, DOX, ENR, FFC, GEN, LSC, MAR, STR, SXT, TET	yes	negative	8
1574	2015	MG	Itaúna	Suckling	Intestine	Enteric	Typhimurium monophasic variant (4,[5],12:i:-)	SM-5	COL, DOX, ENR, FFC, GEN, LSC, MAR, STR, SXT, TET	yes	negative	4
1575	2015	MG	Jequeri	No information	Lungs	Septicemic	Choleraesuis	C2	DOX, ENR, FFC, GEN, STR, TET	yes	negative	2
1576	2015	MG	Oliveira	No information	Intestine	Enteric	Typhimurium monophasic variant (4,[5],12:i:-)	SM-6	CIP, COL, DOX, ENR, FFC, GEN, MAR, NOR, STR, SXT, TET	yes	negative	4
1577	2015	MG	Ponte Nova	Growing/Finishing	Intestine and lymph node	Nodal	Typhimurium monophasic variant (4,[5],12:i:-)	SM-5	CIP, COL, DOX, ENR, FFC, GEN, LSC, MAR, NOR, STR, SXT, TET	yes	negative	4
1578	2016	MG	Piedade de Ponte Nova	Suckling	Feces	Enteric	Rissen	R1	FFC, NEO	no	negative	2
1579	2016	MG	Onça de Pitangui	Growing/Finishing	Lymph node	Nodal	Typhimurium monophasic variant (4,[5],12:i:-)	SM-4	COL, DOX, FFC, GEN, NEO, STR, TET	yes	negative	4
1580	2016	MG	Patrocínio	No information	No information	No information	Typhimurium monophasic variant (4,[5],12:i:-)	SM-5	CIP, COL, DOX, ENR, FFC, GEN, MAR, NOR, STR, SXT, TET	yes	negative	4
1581	2016	MG	Patrocínio	Growing/Finishing	Lymph node	Nodal	Typhimurium		COL, DOX, TET	no	negative	4
1582	2016	MG	Patrocínio	Growing/Finishing	Lymph node	Nodal	Derby		COL, NEO, TET	yes	negative	4
1583	2016	GO	Rio Verde	Nursery	Lymph node	Nodal	Choleraesuis	C2	COL, DOX, ENR, FOS, GEN, MAR, STR, TET	yes	negative	8
1584	2016	MG	Alterosa	Nursery	Lungs, lymph node and intestine	Septicemic	Typhimurium monophasic variant (4,[5],12:i:-)	SM-2	COL, DOX, TET	no	negative	8
1585	2016	MG	Florestal	Nursery	Intestine	Enteric	Typhimurium monophasic variant (4,[5],12:i:-)	SM-8	CIP, COL, DOX, ENR, FFC, GEN, LSC, MAR, NOR, STR, SXT, TET	yes	positive	8
1586	2016	MG	Turmalina	Nursery	Intestine	Enteric	Typhimurium	T3	COL, ENR	no	negative	>16
1587	2016	SP	Tupã	Growing/Finishing	Liver, spleen and lymph node	Septicemic	Typhimurium monophasic variant (4,[5],12:i:-)	SM-3	COL, DOX, ENR, TET	yes	negative	4
1588	2016	MG	Itaúna	Nursery	Intestine	Enteric	Typhimurium monophasic variant (4,[5],12:i:-)		CIP, DOX, ENR, FFC, GEN, MAR, NEO, NOR, STR, SXT, TET	yes	negative	2
1589	2016	MG	Abaeté	Growing/Finishing	Lungs	Septicemic	Grupo D		COL, DOX, TET	no	negative	8
1590	2016	MS	Brasilândia	Growing/Finishing	Feces	Enteric	Typhimurium		COL, ENR, FFC, GEN, MAR, NEO, SXT, TET	yes	negative	8
1591	2016	MG	Ponte Nova	No information	Gallbladder	Hepato-biliar invasive	Rissen		COL, DOX, ENR, FFC, TET	yes	negative	8
1592	2016	No information	No information	No information	No information	No information	Bovismorbificans		COL	no	negative	8
1593	2016	PR	São Miguel do Iguaçu	Suckling	Lymph node	Nodal	Typhimurium monophasic variant (4,[5],12:i:-)		CEF, CIP, COL, DOX, ENR, FFC, GEN, LSC, MAR, STR, SXT, TET	yes	positive	8
1594	2016	MG	Martinho Campos	Nursery	Feces	Enteric	Typhimurium monophasic variant (4,[5],12:i:-)	SM-5	COL, DOX, ENR, FFC, GEN, MAR, NEO, TET	yes	negative	8
1595	2016	MG	Pará de Minas	Growing/Finishing	Gallbladder	Hepato-biliar invasive	Typhimurium monophasic variant (4,[5],12:i:-)	SM-5	CIP, COL, DOX, ENR, FFC, GEN, MAR, NOR, STR, SXT, TET	yes	negative	8
1596	2016	DF	Brasília	Nursery	Liver, spleen and lymph node	Septicemic	Typhimurium monophasic variant (4,[5],12:i:-)	SM-2	COL, DOX, ENR, FFC, GEN, NEO, STR, TET	yes	positive	8
1597	2016	SC	Papanduva	Growing/Finishing	Gallbladder and lymph node	Hepato-biliar invasive	Typhimurium monophasic variant (4,[5],12:i:-)	SM-5	CIP, COL, DOX, ENR, FFC, GEN, LSC, MAR, NEO, NOR, STR, SXT, TET	yes	negative	4
1598	2016	MT	Rondonópolis	Growing/Finishing	Liver, spleen and lymph node	Septicemic	Typhimurium monophasic variant (4,[5],12:i:-)	SM-5	CIP, COL, DOX, ENR, FFC, GEN, LSC, MAR, NOR, STR, SXT, TET	yes	negative	8
1599	2016	MG	Pará de Minas	No information	Feces	Enteric	Grupo E4 (O:19:-)		CIP, COL, DOX, ENR, FFC, GEN, LSC, MAR, NOR, STR, SXT, TET	yes	negative	4
1600	2016	MG	Inhaúma	Growing/Finishing	Intestine	Enteric	Rissen	R1	DOX, FFC, NEO, STR, SXT, TET	yes	negative	2
1601	2012	RS	Frederico Westphalen	Suckling	Lungs	Septicemic	Choleraesuis	C2	DOX, FFC, GEN, STR, TET	yes	negative	2
1602	2013	SC	Concórdia	Nursery	Intestine	Enteric	Typhimurium	T2	COL, TET	no	negative	4
1603	2013	SC	Coronel Freitas	Nursery	Liver	Hepato-biliar invasive	Typhimurium monophasic variant (4,[5],12:i:-)	SM-5	CEF, CIP, COL, DOX, ENR, FFC, GEN, MAR, TET	yes	positive	8
1604	2013	SC	Xanxerê	Nursery	Intestine	Enteric	Typhimurium monophasic variant (4,[5],12:i:-)	SM-8	CIP, COL, DOX, ENR, FFC, GEN, MAR, NOR, TET	yes	negative	8
1605	2013	SC	Seara	Nursery	Intestine	Enteric	Typhimurium monophasic variant (4,[5],12:i:-)		CIP, COL, ENR, FFC, GEN, MAR, SXT, TET	yes	negative	4
1606	2013	SC	Chapecó	Growing/Finishing	Intestine	Enteric	Typhimurium monophasic variant (4,[5],12:i:-)	SM-2	COL, DOX, GEN, TET	yes	negative	4
1607	2014	SC	Xanxerê	Nursery	Intestine	Enteric	Typhimurium monophasic variant (4,[5],12:i:-)	SM-8	COL, DOX, ENR, FFC, GEN, MAR, STR, TET	yes	negative	8
1608	2014	SC	Concórdia	Suckling	Brain, kidney, liver, spleen	Septicemic	Choleraesuis	C2	COL, DOX, TET	no	negative	8
1610	2014	SC	Concórdia	Nursery	Intestine	Enteric	Typhimurium monophasic variant (4,[5],12:i:-)	SM-5	COL, DOX, ENR, FFC, GEN, MAR, TET	yes	negative	8
1611	2014	SC	Concórdia	Nursery	Intestine	Enteric	Typhimurium monophasic variant (4,[5],12:i:-)	SM-5	CIP, COL, ENR, FFC, GEN, MAR, STR, TET	yes	negative	8
1612	2014	PR	Castro	Nursery	Liver and spleen	Septicemic	Choleraesuis	C2	COL, FFC, STR, TET	yes	negative	8
1613	2014	SC	Rio das Antas	Nursery	Lungs	Septicemic	Typhimurium	T1	FFC, STR	no	negative	2
1614	2014	RS	Frederico Westphalen	No information	Intestine	Enteric	Typhimurium	T1	COL, DOX, FFC, STR, TET	yes	negative	8
1615	2014	RS	Caxias do Sul	Nursery	Intestine	Enteric	Typhimurium monophasic variant (4,[5],12:i:-)	SM-1	COL, DOX, GEN, TET	yes	positive	8
1616	2014	RS	Santa Rosa	Nursery	Intestine	Enteric	Typhimurium		CEF, COL, SXT, TET	yes	negative	4
1617	2014	SC	Papanduva	Growing/Finishing	Feces	Enteric	Typhimurium monophasic variant (4,[5],12:i:-)		COL, DOX, FFC, GEN, LSC, SXT, TET	yes	negative	4
1618	2014	RS	Caxias do Sul	Growing/Finishing	Intestine	Enteric	Typhimurium monophasic variant (4,[5],12:i:-)	SM-1	COL, DOX, GEN, NEO, TET	yes	negative	4
1619	2014	SP	Holambra	Growing/Finishing	Intestine and feces	Enteric	Typhimurium monophasic variant (4,[5],12:i:-)	SM-4	COL, DOX, FFC, GEN, STR, TET	yes	negative	4
1620	2014	RS	Santa Rosa	Growing/Finishing	Intestine	Enteric	Typhimurium monophasic variant (4,[5],12:i:-)	SM-5	ENR, FFC, GEN, MAR, STR, SXT	yes	negative	2
1621	2014	SC	Pouso Redondo	Growing/Finishing	Intestine	Enteric	Typhimurium monophasic variant (4,[5],12:i:-)	SM-2	CEF, COL, DOX, FFC, GEN, NEO, STR, TET	yes	negative	>16
1622	2014	SC	Rio do Sul	Growing/Finishing	Feces	Enteric	Typhimurium monophasic variant (4,[5],12:i:-)	SM-2	COL, DOX, FFC, GEN, NEO, TET	yes	negative	4
1623	2014	SC	Papanduva	Growing/Finishing	Feces	Enteric	Typhimurium monophasic variant (4,[5],12:i:-)	SM-2	DOX, GEN, TET	no	negative	2
1624	2015	SC	Braço do Norte	Growing/Finishing	Intestine	Enteric	Typhimurium monophasic variant (4,[5],12:i:-)	SM-3	COL, DOX, FFC, GEN, STR, TET	yes	positive	8
1625	2015	SC	Presidente Getúlio	Growing/Finishing	Feces	Enteric	Typhimurium	T1	CEF, COL, FFC, STR	yes	negative	4
1626	2015	SC	Petrolândia	Growing/Finishing	Feces	Enteric	Typhimurium	T1	COL, FFC, STR	yes	negative	4
1627	2015	SC	Aurora	Growing/Finishing	Lungs	Septicemic	Choleraesuis	C2	COL, DOX, FFC, GEN, TET	yes	negative	8
1628	2015	PR	Espigão Alto do Iguaçu	Growing/Finishing	Lungs	Septicemic	Choleraesuis	C2	TET	no	negative	1
1630	2016	SC	Ipira	Suckling	Intestine	Enteric	Typhimurium monophasic variant (4,[5],12:i:-)	SM-3	COL, FFC, GEN, NEO, STR, TET	yes	positive	8
1631	2016	RS	Santa Rosa	Growing/Finishing	Lungs	Septicemic	Choleraesuis	C2	ENR, FFC, GEN, STR	yes	negative	2
1632	2016	PR	Marmeleiro	Nursery	Intestine	Enteric	Typhimurium	T2	COL, SXT, TET	yes	negative	4
1633	2016	SC	Fraiburgo	Nursery	Lungs	Septicemic	Choleraesuis	C2	COL, DOX, GEN, FFC, STR, TET	yes	positive	8
1634	2016	SC	Alto Bela Vista	Nursery	Lungs	Septicemic	Anatum		COL, GEN, STR, TET	yes	negative	4
1635	2016	SC	Cunha Porã	Nursery	Intestine	Enteric	Typhimurium monophasic variant (4,[5],12:i:-)	SM-3	COL, FFC, GEN, NEO, STR, TET	yes	positive	8
1636	2016	SP	Paulínia	Nursery	Spleen	Septicemic	Typhimurium monophasic variant (4,[5],12:i:-)	SM-5	CIP, COL, DOX, ENR, FFC, GEN, MAR, NOR, STR, SXT, TET	yes	positive	8
1637	2016	SP	Paulínia	Nursery	Kidney and intestine	Septicemic	Typhimurium monophasic variant (4,[5],12:i:-)		CIP, COL, DOX, ENR, FFC, GEN, MAR, SXT, TET	yes	negative	8
1638	2016	SC	Luzerna	Nursery	Intestine	Enteric	Typhimurium monophasic variant (4,[5],12:i:-)	SM-3	COL, DOX, FFC, GEN, NEO, STR, TET	yes	negative	8
1639	2016	SC	Taió	Growing/Finishing	Feces	Enteric	Typhimurium monophasic variant (4,[5],12:i:-)	SM-4	COL, DOX, GEN, TET	yes	negative	4
1640	2016	SC	Concórdia	Nursery	Lungs	Septicemic	Choleraesuis	C2	COL, DOX, FFC, GEN, STR, TET	yes	negative	8
1641	2016	RS	Ijuí	Growing/Finishing	Intestine	Enteric	Typhimurium monophasic variant (4,[5],12:i:-)	SM-2	DOX, ENR, GEN, LSC, TET	yes	negative	2
1642	2016	SC	Fraiburgo	Nursery	Intestine	Enteric	Typhimurium monophasic variant (4,[5],12:i:-)		CIP, COL, DOX, ENR, FFC, GEN, MAR, TET	yes	positive	8
1643	2016	RS	Rodeio Bonito	Growing/Finishing	Intestine	Enteric	Typhimurium	T1	COL, FFC, GEN, STR, TET	yes	negative	4
1644	2016	SC	Agrolândia	Growing/Finishing	Lungs	Septicemic	Typhimurium monophasic variant (4,[5],12:i:-)	SM-2	COL, FFC, GEN, NEO, TET	yes	negative	4
1646	2016	SC	Rio do Sul	Growing/Finishing	Feces	Enteric	Typhimurium monophasic variant (4,[5],12:i:-)	SM-4	COL, DOX, FFC, GEN, NEO, STR, TET	yes	negative	4
1647	2017	MG	Pará de Minas	Growing/Finishing	Intestine and gallbladder	Hepato-biliar invasive	Choleraesuis	C2	COL, DOX, ENR, FFC, STR, TET	yes	negative	4
1648	2017	MG	Piedade de Ponte Nova	Growing/Finishing	Liver, gallbladder and intestine	Hepato-biliar invasive	Oslo		CEF, COL, ENR, FFC, NEO	yes	negative	4
1649	2017	MG	Ponte Nova	Nursery	Intestine and gallbladder	Hepato-biliar invasive	Choleraesuis	C2	COL, DOX, FFC, TET	yes	negative	4
1650	2016	PR	Mamborê	Growing/Finishing	Gallbladder	Hepato-biliar invasive	Choleraesuis	C2	DOX, FFC, GEN, TET	yes	negative	2
1651	2016	PR	Mamborê	Growing/Finishing	Gallbladder	Hepato-biliar invasive	Typhimurium monophasic variant (4,[5],12:i:-)	SM-5	CIP, DOX, ENR, FFC, GEN, MAR, NOR, STR, SXT, TET	yes	negative	2
1652	2016	SP	Tupã	Growing/Finishing	Gallbladder	Hepato-biliar invasive	London	L1	DOX, FFC, GEN, SXT, TET	yes	negative	2
1653	2016	MG	Passa Tempo	Growing/Finishing	Intestine and gallbladder	Hepato-biliar invasive	Typhimurium monophasic variant (4,[5],12:i:-)	SM-5	CIP, DOX, ENR, FFC, GEN, MAR, NEO, NOR, STR, SXT, TET	yes	negative	2
1654	2016	BA	Serra do Ramalho	Growing/Finishing	Intestine and gallbladder	Hepato-biliar invasive	Typhimurium		COL, DOX, ENR, FFC, GEN, MAR, SXT, TET	yes	negative	4
1655	2015	PR	Piraí do Sul	Growing/Finishing	Feces and lymph node	Nodal	Typhimurium		DOX, FFC, STR, SXT	yes	negative	2
1656	2017	MG	Jequeri	Nursery	Feces	Enteric	Typhimurium monophasic variant (4,[5],12:i:-)	SM-5	CIP, DOX, ENR, GEN, MAR, NOR, STR, SXT, TET	yes	negative	1
1657	2017	MG	Jequeri	Nursery	Heart, spleen and gallbladder	Septicemic	Choleraesuis	C2	DOX, FFC, GEN, TET	yes	negative	2
1658	2017	MG	Ponte Nova	Suckling	Intestine and gallbladder	Hepato-biliar invasive	Choleraesuis	C2	DOX, FFC, TET	no	negative	2
1659	2017	MG	Santa Cruz do Escalvado	Growing/Finishing	Intestine	Enteric	Typhimurium monophasic variant (4,[5],12:i:-)		CIP, COL, DOX, ENR, FFC, GEN, LSC, MAR, STR, SXT, TET	yes	positive	8
1660	2017	MG	Ponte Nova	Growing/Finishing	Liver, gallbladder and intestine	Hepato-biliar invasive	Typhimurium monophasic variant (4,[5],12:i:-)	SM-5	CIP, COL, DOX, ENR, FFC, GEN, MAR, NOR, STR, SXT, TET	yes	negative	4
1661	2017	MG	Jequeri	Growing/Finishing	Liver, spleen and lymph node	Septicemic	Typhimurium monophasic variant (4,[5],12:i:-)	SM-7	CIP, DOX, ENR, FFC, GEN, LSC, MAR, STR, SXT, TET	yes	negative	0.5
1662	2017	MG	Carmo do Parnaíba	Growing/Finishing	Intestine and lymph node	Nodal	London	L1	COL, ENR, FFC, GEN, LSC, STR, SXT, TET	yes	negative	4
1664	2017	MG	Inimutaba	Nursery	Lymph node	Nodal	Panama	P1	COL, DOX, FFC, TET	yes	negative	4
1665	2017	MG	Oliveira	Growing/Finishing	Intestine	Enteric	Typhimurium monophasic variant (4,[5],12:i:-)	SM-6	CIP, COL, DOX, ENR, FFC, GEN, MAR, NOR, STR, SXT, TET	yes	positive	8
1666	2017	MS	Brasilândia	Growing/Finishing	Rectum	Enteric	Infantis		COL, FFC, TET	yes	negative	4
1667	2017	MG	São José da Varginha	Growing/Finishing	Gallbladder	Hepato-biliar invasive	Typhimurium monophasic variant (4,[5],12:i:-)	SM-4	DOX, ENR, FFC, GEN, MAR, SXT, TET	yes	negative	2
1668	2017	PR	Entre Rios do Oeste	Suckling	Rectum	Enteric	Newport		none	no	negative	1
1669	2017	MG	Pará de Minas	Growing/Finishing	Rectum	Enteric	Typhimurium	T3	COL, ENR, MAR, STR, SXT, TET	yes	negative	4
1672	2012	SC	Iomerê	Nursery	Lungs	Septicemic	Choleraesuis	C1	DOX, NEO	no	negative	1
1673	2012	SC	Iomerê	Nursery	Lungs	Septicemic	Choleraesuis	C2	DOX, STR, TET	no	negative	2
1674	2012	SC	Jaborá	Nursery	Lungs	Septicemic	Choleraesuis	C2	DOX, GEN, STR, TET	no	negative	2
1675	2011	RS	Frederico Westphalen	Nursery	Lungs	Septicemic	Choleraesuis	C2	DOX, FFC, GEN, STR, TET	yes	negative	0.5
1676	2012	RS	Vista Gaúcha	Growing/Finishing	Lungs	Septicemic	Choleraesuis	C2	DOX, FFC, GEN, STR, TET	yes	negative	2
1677	2013	SC	Coronel Freitas	Nursery	Intestine	Enteric	Typhimurium monophasic variant (4,[5],12:i:-)	SM-7	CIP, COL, ENR, FFC, GEN, MAR, NOR, TET	yes	positive	8
